# Supplementary material for: Intact glycosphingolipidomic analysis of the cell membrane during differentiation yields extensive glycan and lipid changes
Source: Sci Rep. 2018 Jul 20;8:10993. doi: 10.1038/s41598-018-29324-7 (PMC6054638; doi:10.1038/s41598-018-29324-7)
Supplement: Supplementary file 1 — Supplementary Table 1 [file 41598_2018_29324_MOESM1_ESM.xlsx]

## Sheet: Sheet1
Composition (Hex_HexNAc_NeuAc_Fuc_ NeuGc_Sulf_CeramideOH(d/t/q) _#Carbons_Unsaturation)	avg RT (min)	Absolute Abundance (Ion Counts)															Relative Abundance
		Day05A	Day05B	Day05C	Day07A	Day07B	Day07C	Day14A	Day14B	Day14C	Day21A	Day21B	Day21C	Day24A	Day24B	Day24C	Day05A	Day05B	Day05C	Day07A	Day07B	Day07C	Day14A	Day14B	Day14C	Day21A	Day21B	Day21C	Day24A	Day24B	Day24C
3_1_0_1_0_0_d32_1	14.9232	ND	ND	ND	ND	ND	ND	91898	116273	49327	93282	113783	137335	106582	101937	110999	ND	ND	ND	ND	ND	ND	0.00112435	0.000924302	0.00102313	0.00186981	0.00125834	0.00230984	0.00211481	0.00173389	0.00202369
3_1_0_1_0_0_d33_1	16.2446	ND	ND	ND	ND	ND	ND	36830	69757	46181	80543	108612	112400	62736	61167	108022	ND	ND	ND	ND	ND	ND	0.000450606	0.000554527	0.000957873	0.00161446	0.00120115	0.00189046	0.00124482	0.00104042	0.00196942
3_1_0_1_0_0_d34_1	17.5916	1067380	454962	240525	220409	336557	295623	1372040	1858553	1272619	2035998	1919417	1813272	1571053	1645391	1869040	0.0146939	0.011238	0.00860158	0.00807643	0.00813347	0.00729022	0.0167866	0.0147744	0.0263963	0.0408111	0.0212271	0.0304974	0.031173	0.0279872	0.0340756
3_1_0_1_0_0_d36_1	20.6032	104357	50440	ND	ND	ND	ND	64786	68031	56772	72069	71836	ND	64114	51103	53376	0.00143661	0.00124592	ND	ND	ND	ND	0.000792642	0.000540806	0.00117755	0.00144461	0.000794443	ND	0.00127216	0.000869233	0.000973131
3_1_0_1_0_0_d38_0	25.0145	68217	41193	ND	ND	ND	ND	ND	ND	ND	ND	ND	ND	ND	44201	ND	0.000939097	0.00101751	ND	ND	ND	ND	ND	ND	ND	ND	ND	ND	ND	0.000751834	ND
3_1_0_1_0_0_d38_1	23.8345	90603	61273	35211	ND	ND	ND	ND	60226	ND	ND	43575	ND	ND	33881	37662	0.00124727	0.00151351	0.0012592	ND	ND	ND	ND	0.000478761	ND	ND	0.000481901	ND	ND	0.000576297	0.000686639
3_1_0_1_0_0_d40_1	27.1082	530730	320897	259190	48445	59741	60525	233045	327928	165403	133941	359435	280603	274562	445967	347285	0.0073062	0.00792649	0.00926907	0.00177517	0.00144374	0.00149258	0.00285125	0.00260683	0.00343074	0.00268481	0.00397504	0.00471946	0.00544789	0.00758565	0.00633157
3_1_0_1_0_0_d41_1	28.7958	254964	162095	136658	ND	ND	ND	114285	124147	59537	ND	211998	91554	108574	203673	166381	0.00350992	0.00400392	0.00488712	ND	ND	ND	0.00139825	0.000986895	0.0012349	ND	0.00234451	0.00153985	0.00215434	0.00346436	0.00303339
3_1_0_1_0_0_d41_2	25.9247	ND	ND	ND	ND	63689	ND	45835	67999	47668	ND	ND	64139	65870	ND	57904	ND	ND	ND	ND	0.00153915	ND	0.000560781	0.000540552	0.000988715	ND	ND	0.00107875	0.001307	ND	0.00105568
3_1_0_1_0_0_d42_1	30.3542	889163	569274	426631	64476	71404	61205	476425	600378	218389	94467	747317	347420	344150	624107	529694	0.0122405	0.0140617	0.015257	0.00236259	0.0017256	0.00150935	0.00582895	0.00477265	0.00452976	0.00189357	0.00826467	0.00584326	0.00682867	0.0106157	0.00965718
3_1_0_1_0_0_d42_2	27.4466	133778	115112	124421	71413	173800	137465	305889	403140	203617	173227	261103	96847	192115	274303	224142	0.00184163	0.00284339	0.0044495	0.00261678	0.00420017	0.00338996	0.00374248	0.00320472	0.00422336	0.00347229	0.00288757	0.00162887	0.00381197	0.00466574	0.00408647
3_1_0_1_0_0_d44_1	33.2631	269206	160593	61345	ND	ND	ND	127283	233019	63663	ND	252025	100130	165644	133847	108216	0.00370598	0.00396682	0.0021938	ND	ND	ND	0.00155728	0.00185236	0.00132048	ND	0.00278718	0.00168409	0.00328673	0.00227666	0.00197295
3_1_0_1_0_0_d44_2	30.5369	154754	89827	ND	ND	ND	ND	162269	157636	ND	ND	115356	37475	ND	79776	58382	0.00213039	0.00221882	ND	ND	ND	ND	0.00198532	0.00125311	ND	ND	0.00127574	0.000630292	ND	0.00135694	0.0010644
3_1_0_1_0_0_q42_0	27.7435	67536	63821	57094	ND	ND	ND	ND	ND	ND	ND	73382	ND	ND	84788	ND	0.000929722	0.00157645	0.00204178	ND	ND	ND	ND	ND	ND	ND	0.00081154	ND	ND	0.0014422	ND
3_1_0_1_0_0_t32_1	14.2353	ND	ND	ND	ND	ND	ND	ND	50583	ND	ND	ND	46876	40272	41132	39111	ND	ND	ND	ND	ND	ND	ND	0.000402105	ND	ND	ND	0.000788407	0.000799082	0.000699632	0.000713057
3_1_0_1_0_0_t33_1	15.4871	ND	ND	ND	ND	ND	ND	97723	86797	44454	142794	134544	151564	152246	108746	131760	ND	ND	ND	ND	ND	ND	0.00119562	0.000689985	0.000922052	0.00286227	0.00148794	0.00254915	0.00302088	0.00184971	0.0024022
3_1_0_1_0_0_t34_0	17.7417	332636	77174	84383	ND	ND	ND	127511	176167	147957	176500	348399	182455	153477	185666	198238	0.00457917	0.00190628	0.00301768	ND	ND	ND	0.00156007	0.00140042	0.00306888	0.0035379	0.00385299	0.00306871	0.00304531	0.00315807	0.0036142
3_1_0_1_0_0_t34_1	16.7542	835756	318808	175299	204805	222734	211322	563352	707072	720882	951155	976728	739830	677266	756669	692255	0.0115053	0.00787489	0.00626898	0.00750465	0.00538275	0.00521131	0.00689248	0.0056208	0.0149523	0.0190657	0.0108018	0.0124432	0.0134384	0.0128705	0.0126209
3_1_0_1_0_0_t36_1	19.6465	181271	60730	46496	ND	ND	ND	37205	ND	61899	81273	80221	71511	55507	76836	62193	0.00249543	0.00150009	0.00166277	ND	ND	ND	0.000455194	ND	0.00128389	0.0016291	0.000887174	0.00120274	0.00110138	0.00130694	0.00113388
3_1_0_1_0_0_t38_1	22.8157	83313	ND	ND	ND	ND	ND	ND	42185	ND	ND	47585	ND	ND	68934	62716	0.00114691	ND	ND	ND	ND	ND	ND	0.000335346	ND	ND	0.000526248	ND	ND	0.00117253	0.00114341
3_1_0_1_0_0_t40_0	27.2116	ND	76494	55048	ND	ND	ND	ND	ND	ND	ND	77326	31980	44480	80720	46942	ND	0.00188948	0.00196861	ND	ND	ND	ND	ND	ND	ND	0.000855158	0.000537871	0.000882578	0.001373	0.000855828
3_1_0_1_0_0_t40_1	26.0423	249678	188304	123345	ND	ND	ND	84648	97795	75379	73251	172010	92233	84258	182746	136137	0.00343715	0.00465131	0.00441102	ND	ND	ND	0.00103565	0.000777413	0.00156349	0.0014683	0.00190228	0.00155127	0.00167186	0.00310841	0.002482
3_1_0_1_0_0_t41_1	27.7179	108350	123301	ND	ND	ND	ND	48688	53649	50676	ND	133930	51135	74599	187154	105650	0.00149158	0.00304566	ND	ND	ND	ND	0.000595686	0.000426478	0.00105111	ND	0.00148115	0.000860039	0.0014802	0.00318338	0.00192617
3_1_0_1_0_0_t42_0	30.4575	173841	261204	224741	ND	ND	ND	58161	63114	38695	ND	273635	181739	202667	314231	300574	0.00239315	0.00645201	0.00803711	ND	ND	ND	0.000711586	0.000501719	0.0008026	ND	0.00302616	0.00305667	0.00402134	0.00534489	0.00547995
3_1_0_1_0_0_t42_1	29.286	749627	581189	480836	72093	82874	71997	467113	656634	244085	109150	748307	407979	449393	693772	597093	0.0103196	0.014356	0.0171955	0.0026417	0.00200279	0.00177548	0.00571502	0.00521985	0.00506274	0.00218788	0.00827562	0.0068618	0.00891691	0.0118007	0.010886
3_1_0_1_0_0_t42_2	26.377	543564	261223	170494	134983	270886	243330	803492	989237	333343	309103	526319	396597	366574	446114	348396	0.00748288	0.00645248	0.00609715	0.00494617	0.00654642	0.00600065	0.00983054	0.00786385	0.0069141	0.00619589	0.00582063	0.00667036	0.00727361	0.00758815	0.00635182
3_1_0_1_0_0_t43_1	30.8118	111957	71341	64430	ND	ND	ND	67233	67753	ND	ND	105749	ND	72115	134979	79481	0.00154124	0.0017622	0.00230412	ND	ND	ND	0.00082258	0.000538596	ND	ND	0.00116949	ND	0.00143091	0.00229592	0.00144907
3_1_0_1_0_0_t44_0	33.3831	61937	62016	ND	ND	ND	ND	ND	ND	ND	ND	ND	29838	68787	64902	69752	0.000852645	0.00153186	ND	ND	ND	ND	ND	ND	ND	ND	ND	0.000501845	0.00136488	0.00110395	0.00127169
3_1_0_1_0_0_t44_1	32.2254	263037	206002	129931	ND	ND	ND	174761	302918	87276	ND	311378	127607	130812	207490	193484	0.00362105	0.00508846	0.00464655	ND	ND	ND	0.00213816	0.00240802	0.00181025	ND	0.00344357	0.00214622	0.00259559	0.00352929	0.00352753
3_1_0_1_0_0_t44_2	29.4624	177062	103969	52643	ND	ND	ND	191606	284277	79138	ND	141119	98401	92739	101120	119744	0.00243749	0.00256814	0.0018826	ND	ND	ND	0.00234425	0.00225983	0.00164146	ND	0.00156065	0.00165501	0.00184014	0.00171999	0.00218313
4_1_0_1_0_0_d34_1	16.6518	126941	53903	ND	50091	86557	55901	69272	151374	181620	88644	ND	164798	86669	131338	166538	0.00174751	0.00133146	ND	0.00183548	0.0020918	0.00137855	0.000847527	0.00120333	0.00376711	0.00177685	ND	0.00277174	0.0017197	0.00223399	0.00303626
4_1_0_1_0_0_d42_1	29.1006	92717	94845	123852	ND	ND	ND	56497	39932	ND	ND	132165	ND	43383	60909	116553	0.00127637	0.00234277	0.00442915	ND	ND	ND	0.000691228	0.000317436	ND	ND	0.00146163	ND	0.000860811	0.00103603	0.00212495
4_1_0_1_0_0_d42_2	26.1568	ND	36980	ND	42096	37109	37698	102295	98190	60761	80796	90041	120843	156254	125842	157158	ND	0.000913445	ND	0.00154252	0.000896802	0.000929653	0.00125156	0.000780553	0.00126029	0.00161954	0.000995774	0.00203246	0.00310041	0.0021405	0.00286524
4_1_0_1_0_0_t34_1	15.8534	ND	ND	ND	ND	ND	ND	ND	ND	69078	50065	67094	75437	34137	ND	40607	ND	ND	ND	ND	ND	ND	ND	ND	0.0014328	0.00100354	0.000742001	0.00126877	0.00067735	ND	0.000740331
4_2_0_0_0_0_d38_1	29.1587	159411	96586	47684	ND	ND	ND	ND	88527	ND	ND	ND	75567	59240	ND	50140	0.0021945	0.00238578	0.00170526	ND	ND	ND	ND	0.000703737	ND	ND	ND	0.00127096	0.00117545	ND	0.000914133
3_0_0_0_0_0_d32_1	15.2646	ND	81276	60609	271041	433853	363343	385260	582281	189101	125796	180842	137403	68759	88510	79294	ND	0.0020076	0.00216748	0.00993173	0.0104848	0.00896023	0.00471357	0.00462879	0.00392228	0.00252155	0.00199995	0.00231098	0.00136432	0.00150551	0.00144566
3_0_0_0_0_0_d33_1	16.5985	ND	57260	36832	101813	140791	101856	137266	171602	146103	103042	97195	62323	45398	62223	56324	ND	0.00141438	0.00131717	0.00373073	0.00340245	0.00251182	0.00167942	0.00136413	0.00303042	0.00206545	0.00107489	0.00104821	0.000900793	0.00105838	0.00102688
3_0_0_0_0_0_d34_1	18.0104	2696462	2480470	1859671	5597107	7211119	6911949	5955579	8529802	4765439	3601571	3399334	2124742	1462131	1665255	1583199	0.0371204	0.0612702	0.0665049	0.205094	0.174269	0.170452	0.0728651	0.0678069	0.0988433	0.0721926	0.0375936	0.035736	0.0290118	0.028325	0.0288643
3_0_0_0_0_0_d35_1	19.5385	67730	56187	ND	39702	39156	51735	85189	162043	54627	ND	65057	ND	ND	ND	ND	0.000932393	0.00138788	ND	0.0014548	0.000946271	0.00127581	0.00104227	0.00128815	0.00113306	ND	0.000719473	ND	ND	ND	ND
3_0_0_0_0_0_d36_2	18.8184	ND	ND	45166	32157	45954	47946	ND	46648	ND	ND	ND	ND	ND	ND	ND	ND	ND	0.00161521	0.00117833	0.00111056	0.00118237	ND	0.000370824	ND	ND	ND	ND	ND	ND	ND
3_0_0_0_0_0_d39_1	26.055	55154	ND	ND	ND	ND	ND	65177	66020	ND	ND	38837	ND	ND	ND	ND	0.000759268	ND	ND	ND	ND	ND	0.000797425	0.00052482	ND	ND	0.000429503	ND	ND	ND	ND
3_0_0_0_0_0_d40_1	27.6773	773118	632603	551753	295182	609744	543424	750000	1258448	370746	139178	668952	201023	179597	289788	236286	0.010643	0.015626	0.0197316	0.0108163	0.0147355	0.0134011	0.00917607	0.0100039	0.0076899	0.00278979	0.00739802	0.00338101	0.00356359	0.00492913	0.00430788
3_0_0_0_0_0_d40_2	24.8171	59098	85445	95695	243081	369265	321875	291697	356972	72285	52394	70777	ND	ND	ND	ND	0.000813562	0.00211058	0.00342221	0.0089072	0.00892392	0.00793761	0.00356884	0.00283772	0.00149931	0.00105022	0.000782731	ND	ND	ND	ND
3_0_0_0_0_0_d41_1	29.3363	256340	210249	190287	38676	90616	95424	286888	402619	110568	52115	286029	ND	78548	120587	115445	0.00352886	0.00519337	0.00680498	0.0014172	0.00218989	0.00235321	0.00351001	0.00320058	0.00229337	0.00104463	0.00316323	ND	0.00155856	0.00205112	0.00210475
3_0_0_0_0_0_d41_2	26.3922	82208	63511	ND	106320	244927	199214	277664	317874	ND	ND	79422	ND	ND	ND	ND	0.0011317	0.00156879	ND	0.00389588	0.00591908	0.00491272	0.00339715	0.00252691	ND	ND	0.000878338	ND	ND	ND	ND
3_0_0_0_0_0_d42_0	31.9615	443485	315507	209815	ND	38094	35570	212947	482710	141532	36180	432888	173360	147718	206200	161658	0.00610516	0.00779335	0.00750333	ND	0.000920606	0.000877175	0.00260536	0.00383726	0.00293561	0.000725219	0.00478736	0.00291574	0.00293104	0.00350735	0.00294729
3_0_0_0_0_0_d42_1	30.9194	1008838	791634	706093	196548	414623	518514	1502769	2103832	575519	115407	977426	264424	299771	363626	380109	0.013888	0.0195542	0.0252511	0.00720209	0.0100201	0.0127868	0.018386	0.0167242	0.0119372	0.0023133	0.0108095	0.00444735	0.00594809	0.00618507	0.00693
3_0_0_0_0_0_d42_2	27.9815	630493	480894	493711	1027777	2012097	1893379	1913784	2374916	447999	220821	569537	124408	134727	145427	132367	0.00867957	0.0118786	0.0176559	0.0376608	0.0486257	0.0466918	0.0234147	0.0188792	0.00929226	0.0044263	0.00629858	0.00209242	0.00267327	0.00247363	0.00241326
3_0_0_0_0_0_d43_2	29.5228	ND	ND	ND	ND	67972	55038	136874	137726	ND	ND	ND	ND	ND	ND	ND	ND	ND	ND	ND	0.00164266	0.00135727	0.00167462	0.00109484	ND	ND	ND	ND	ND	ND	ND
3_0_0_0_0_0_d44_1	33.8182	132299	65036	68170	ND	ND	ND	215904	374589	68455	ND	145464	45110	ND	56655	51827	0.00182127	0.00160646	0.00243787	ND	ND	ND	0.00264154	0.00297776	0.00141987	ND	0.0016087	0.000758705	ND	0.000963669	0.00094489
3_0_0_0_0_0_d44_2	31.1021	104377	134474	77945	ND	102212	94742	307978	410617	84723	ND	127220	ND	ND	ND	ND	0.00143689	0.00332165	0.00278744	ND	0.00247013	0.00233639	0.00376804	0.00326416	0.0017573	ND	0.00140694	ND	ND	ND	ND
3_0_0_0_0_0_q42_0	28.5008	131012	77667	38056	ND	ND	ND	80382	111262	ND	ND	121611	ND	ND	45000	76037	0.00180355	0.00191846	0.00136095	ND	ND	ND	0.000983455	0.000884467	ND	ND	0.00134491	ND	ND	0.000765425	0.00138628
3_0_0_0_0_0_t32_1	14.5897	ND	ND	ND	45419	68567	65163	66730	85880	42672	44798	43187	ND	ND	ND	ND	ND	ND	ND	0.00166428	0.00165704	0.00160695	0.000816426	0.000682695	0.00088509	0.000897965	0.00047761	ND	ND	ND	ND
3_0_0_0_0_0_t33_1	16.0298	ND	ND	ND	25755	38918	ND	72513	ND	47305	46074	55067	51235	29356	ND	ND	ND	ND	ND	0.000943738	0.00094052	ND	0.00088718	ND	0.000981186	0.000923542	0.000608993	0.000861721	0.000582485	ND	ND
3_0_0_0_0_0_t34_1	17.2371	1409665	604774	379681	1116095	1478894	1536427	1916998	2547879	1658711	1347264	1452702	805476	604522	585799	570864	0.0194059	0.0149386	0.013578	0.040897	0.03574	0.0378891	0.023454	0.0202541	0.0344045	0.0270056	0.0160656	0.0135473	0.011995	0.00996411	0.0104078
3_0_0_0_0_0_t36_2	18.0328	84333	ND	ND	75741	63628	99205	109953	128259	111676	97356	59360	63214	57924	54791	71453	0.00116096	ND	ND	0.00277537	0.00153768	0.00244645	0.00134525	0.00101958	0.00231635	0.00195148	0.000656469	0.0010632	0.00114934	0.000931964	0.0013027
3_0_0_0_0_0_t40_0	27.985	135001	116673	121485	ND	ND	ND	ND	113698	ND	ND	ND	38573	63229	105224	64565	0.00185847	0.00288195	0.00434451	ND	ND	ND	ND	0.000903832	ND	ND	ND	0.000648759	0.0012546	0.0017898	0.00117712
3_0_0_0_0_0_t40_1	26.7569	283411	191997	123197	62643	118152	170609	280087	453413	136767	52730	315406	75756	78341	83855	105720	0.00390153	0.00474253	0.00440573	0.00229542	0.00285534	0.00420731	0.0034268	0.00360437	0.00283678	0.00105696	0.00348811	0.00127414	0.00155445	0.00142633	0.00192745
3_0_0_0_0_0_t42_0	31.1068	327621	134390	180169	ND	56614	77896	286395	221410	102540	ND	311348	167880	124781	175203	228154	0.00451014	0.00331957	0.00644314	ND	0.00136817	0.00192096	0.00350398	0.00176008	0.00212685	ND	0.00344324	0.00282357	0.00247592	0.0029801	0.00415962
3_0_0_0_0_0_t42_1	30.0563	810989	645179	552791	106611	259642	352598	1116663	1740058	573504	136346	1068821	381125	374261	455612	398157	0.0111643	0.0159366	0.0197687	0.00390654	0.00627469	0.00869526	0.0136621	0.0138324	0.0118954	0.00273302	0.0118202	0.00641014	0.00742613	0.0077497	0.00725905
3_0_0_0_0_0_t42_2	27.0846	1102556	694321	522133	845539	1397033	1407848	3009988	4325378	861226	296804	965630	380393	232054	320896	252571	0.0151781	0.0171505	0.0186723	0.030983	0.0337617	0.0347183	0.0368265	0.0343842	0.0178633	0.00594936	0.010679	0.00639783	0.00460444	0.00545826	0.00460478
3_0_0_0_0_0_t44_0	34.0347	56035	ND	ND	ND	ND	ND	57691	62305	ND	ND	53274	ND	ND	ND	ND	0.000771396	ND	ND	ND	ND	ND	0.000705836	0.000495288	ND	ND	0.000589164	ND	ND	ND	ND
3_0_0_0_0_0_t44_1	32.9998	112311	110022	49849	ND	ND	ND	178969	312756	97335	ND	203107	82072	50360	61712	75328	0.00154611	0.00271766	0.00178268	ND	ND	ND	0.00218964	0.00248623	0.00201889	ND	0.00224618	0.00138037	0.000999249	0.00104969	0.00137335
3_0_0_0_0_0_t44_2	30.2339	262286	183106	88683	ND	64645	94567	506769	697281	146333	ND	125380	62474	33177	77918	75498	0.00361071	0.00452291	0.00317145	ND	0.00156226	0.00233207	0.0062002	0.00554297	0.0030352	ND	0.00138659	0.00105075	0.000658302	0.00132534	0.00137645
3_1_0_0_0_0_d34_1	17.5387	521281	631138	487481	1873030	2604063	2448570	1520596	2084420	1238217	849117	855064	723240	525471	570811	534814	0.00717612	0.0155898	0.0174331	0.0686333	0.0629316	0.0603831	0.0186041	0.0165699	0.0256827	0.0170203	0.00945626	0.0121642	0.0104265	0.00970917	0.00975052
3_1_0_0_0_0_d36_1	20.5652	52351	77463	51881	91294	93010	80953	ND	92995	45586	ND	ND	ND	ND	ND	ND	0.000720681	0.00191342	0.00185535	0.00334528	0.00224774	0.00199634	ND	0.000739255	0.000945531	ND	ND	ND	ND	ND	ND
3_1_0_0_0_0_d38_1	23.8027	47137	37348	ND	34526	57098	52670	ND	40557	ND	ND	ND	ND	ND	ND	ND	0.000648903	0.000922535	ND	0.00126513	0.00137987	0.00129887	ND	0.000322404	ND	ND	ND	ND	ND	ND	ND
3_1_0_0_0_0_d40_1	27.1351	216016	163254	110415	98548	234923	190912	240847	367992	106729	ND	178370	39246	52022	ND	65128	0.00297375	0.00403254	0.00394862	0.00361109	0.00567731	0.00470799	0.00294671	0.00292532	0.00221374	ND	0.00197262	0.000660078	0.00103223	ND	0.00118739
3_1_0_0_0_0_d41_1	28.8458	85547	ND	ND	ND	ND	ND	100465	156401	ND	ND	42432	ND	ND	ND	ND	0.00117767	ND	ND	ND	ND	ND	0.00122917	0.0012433	ND	ND	0.000469261	ND	ND	ND	ND
3_1_0_0_0_0_d42_1	30.3957	307935	225621	194828	69161	145016	163572	401668	596813	127752	ND	265851	70856	80308	156482	112312	0.00423913	0.00557307	0.00696737	0.00253426	0.00350456	0.00403377	0.00491431	0.00474431	0.00264979	ND	0.00294008	0.00119173	0.00159348	0.00266167	0.00204763
3_1_0_0_0_0_d42_2	27.3722	227806	136572	145891	498391	1035395	932729	597333	422067	160773	64693	124360	ND	46094	42730	ND	0.00313605	0.00337347	0.00521731	0.0182625	0.0250221	0.0230016	0.00730823	0.00335518	0.00333471	0.00129675	0.00137531	ND	0.000914603	0.000726813	ND
3_1_0_0_0_0_d44_1	33.3865	50594	ND	ND	ND	ND	ND	82514	148221	ND	ND	70318	ND	ND	ND	ND	0.000696493	ND	ND	ND	ND	ND	0.00100954	0.00117827	ND	ND	0.000777655	ND	ND	ND	ND
3_1_0_0_0_0_t34_0	17.6651	218301	230187	95205	424922	608543	475205	277330	439191	334913	278312	141952	200064	92627	156778	91613	0.0030052	0.00568586	0.00340469	0.0155704	0.0147065	0.0117188	0.00339307	0.00349131	0.00694667	0.00557869	0.00156986	0.00336488	0.00183792	0.00266671	0.00167025
3_1_0_0_0_0_t34_1	16.8945	329450	132153	46013	293530	297517	302587	604467	487059	652718	477664	445284	302395	245926	250494	259687	0.00453531	0.00326432	0.0016455	0.0107558	0.00719	0.00746196	0.00739551	0.00387183	0.0135385	0.00957466	0.00492445	0.00508598	0.00487969	0.00426076	0.00473451
3_1_0_0_0_0_t36_1	19.7612	43268	ND	ND	50430	43723	36458	45786	57225	60300	53320	36752	ND	ND	ND	ND	0.000595641	ND	ND	0.0018479	0.00105664	0.000899074	0.000560181	0.000454905	0.00125072	0.00106879	0.000406445	ND	ND	ND	ND
3_1_0_0_0_0_t38_1	23.2938	66092	ND	ND	ND	ND	ND	ND	48939	ND	ND	ND	80611	ND	74135	ND	0.000909844	ND	ND	ND	ND	ND	ND	0.000389036	ND	ND	ND	0.0013558	ND	0.00126099	ND
3_1_0_0_0_0_t40_1	26.2604	45309	49553	ND	ND	ND	ND	130050	156944	49939	ND	93586	ND	ND	ND	ND	0.000623738	0.00122401	ND	ND	ND	ND	0.00159113	0.00124761	0.00103582	ND	0.00103498	ND	ND	ND	ND
3_1_0_0_0_0_t42_1	29.5447	202012	173308	148185	ND	37652	53254	312793	506538	169412	ND	297312	104817	120129	158918	147506	0.00278096	0.00428089	0.00529934	ND	0.000909925	0.00131327	0.00382695	0.00402668	0.00351389	ND	0.00328801	0.00176292	0.00238361	0.00270311	0.00268927
3_1_0_0_0_0_t42_2	26.5691	239002	144048	61058	345870	565383	511109	916574	1246664	274558	100090	241820	103875	110602	108376	70862	0.00329018	0.00355814	0.00218354	0.0126737	0.0136634	0.0126042	0.0112141	0.00991024	0.0056948	0.00200628	0.00267432	0.00174707	0.00219458	0.00184341	0.00129193
3_1_0_0_0_0_t44_1	32.5276	51702	ND	ND	ND	ND	ND	64639	147789	ND	ND	ND	ND	ND	46313	48277	0.000711746	ND	ND	ND	ND	ND	0.000790843	0.00117484	ND	ND	ND	ND	ND	0.000787758	0.000880168
3_1_0_0_0_0_t44_2	29.7057	ND	ND	ND	ND	ND	ND	153171	194562	ND	ND	44948	ND	ND	ND	ND	ND	ND	ND	ND	ND	ND	0.00187401	0.00154665	ND	ND	0.000497085	ND	ND	ND	ND
3_1_1_0_0_0_d32_1	14.1506	ND	ND	ND	ND	ND	ND	49781	73639	35343	60841	89513	96793	66611	67603	83637	ND	ND	ND	ND	ND	ND	0.000609059	0.000585387	0.000733074	0.00121954	0.000989935	0.00162796	0.0013217	0.00114989	0.00152484
3_1_1_0_0_0_d33_1	15.2831	ND	ND	ND	ND	ND	ND	91699	91782	56739	107861	186392	172643	144771	196235	180080	ND	ND	ND	ND	ND	ND	0.00112192	0.000729613	0.00117686	0.00216205	0.00206133	0.00290368	0.00287256	0.00333785	0.00328315
3_1_1_0_0_0_d34_1	16.5743	410750	203059	128133	187340	230416	217180	846630	1072524	873893	995761	1292101	1402525	995995	1173142	1338920	0.00565452	0.00501577	0.00458225	0.00686469	0.00556839	0.00535578	0.0103583	0.00852593	0.018126	0.0199598	0.0142895	0.0235891	0.0197627	0.0199545	0.0244107
3_1_1_0_0_0_d36_1	19.5055	36155	ND	ND	ND	ND	ND	ND	ND	ND	ND	ND	ND	53365	ND	51073	0.000497721	ND	ND	ND	ND	ND	ND	ND	ND	ND	ND	ND	0.00105887	ND	0.000931143
3_1_1_0_0_0_d40_1	25.8072	324541	211329	126640	29285	77565	50984	169946	296367	171730	158086	216452	192155	241046	290347	217295	0.00446774	0.00522005	0.00452886	0.00107309	0.00187449	0.00125729	0.00207925	0.00235594	0.00356197	0.00316879	0.00239377	0.00323185	0.00478286	0.00493864	0.00396164
3_1_1_0_0_0_d41_1	27.4826	111340	67491	53341	ND	ND	ND	ND	ND	68882	51883	92091	50375	84333	132767	61867	0.00153274	0.0016671	0.00190756	ND	ND	ND	ND	ND	0.00142873	0.00103998	0.00101845	0.000847257	0.00167335	0.00225829	0.00112794
3_1_1_0_0_0_d42_1	28.9917	492375	221559	188237	54586	134155	96921	275729	433856	196154	149128	338390	187554	280084	409659	239765	0.00677819	0.00547274	0.00673167	0.00200019	0.00324208	0.00239012	0.00337348	0.0034489	0.00406857	0.00298923	0.0037423	0.00315447	0.00555746	0.00696807	0.0043713
3_1_1_0_0_0_d42_2	26.0999	121033	59388	71971	81184	258292	160538	279585	363738	225656	190963	242828	310770	326996	315008	240948	0.00166618	0.00146695	0.0025738	0.00297482	0.00624206	0.00395895	0.00342066	0.0028915	0.00468049	0.00382781	0.00268546	0.00522684	0.00648829	0.00535811	0.00439287
3_1_1_0_0_0_d44_1	31.8536	91750	ND	37469	ND	ND	ND	56825	ND	ND	ND	98788	ND	ND	ND	45751	0.00126306	ND	0.00133995	ND	ND	ND	0.000695241	ND	ND	ND	0.00109251	ND	ND	ND	0.000834115
3_1_1_0_0_0_t33_1	14.6038	ND	ND	ND	ND	ND	ND	ND	ND	ND	37227	31866	65194	ND	68494	51926	ND	ND	ND	ND	ND	ND	ND	ND	ND	0.000746206	0.00035241	0.0010965	ND	0.00116504	0.000946695
3_1_1_0_0_0_t34_0	16.6716	125884	65033	ND	ND	57901	43966	42920	275533	ND	191210	ND	132530	27834	98512	34447	0.00173296	0.00160638	ND	ND	0.00139928	0.00108423	0.000525116	0.00219032	ND	0.00383276	ND	0.00222902	0.000552286	0.00167563	0.000628024
3_1_1_0_0_0_t34_1	15.7675	279930	111618	92162	101146	115351	115450	591029	797851	502485	878203	1037874	1097677	836991	872708	960602	0.00385361	0.00275708	0.00329587	0.00370629	0.00278765	0.00284706	0.0072311	0.00634244	0.0104224	0.0176034	0.011478	0.0184618	0.0166077	0.0148443	0.0175133
3_1_1_0_0_0_t41_1	26.497	62363	46075	32712	ND	ND	ND	ND	ND	ND	ND	ND	96769	ND	70684	ND	0.000858509	0.0011381	0.00116984	ND	ND	ND	ND	ND	ND	ND	ND	0.00162756	ND	0.00120229	ND
3_1_1_0_0_0_t42_1	28.0237	469056	257520	238727	48552	55948	57032	252215	489634	203055	120525	324372	222383	198457	364320	292870	0.00645718	0.00636101	0.00853728	0.00177909	0.00135208	0.00140644	0.00308579	0.0038923	0.00421171	0.00241589	0.00358727	0.00374026	0.00393781	0.00619688	0.00533949
3_1_1_0_0_0_t42_2	25.1138	148337	113038	72275	56868	161137	190798	300808	601978	298211	194708	246969	270673	254181	300249	423379	0.00204205	0.00279216	0.00258467	0.00208381	0.00389415	0.00470518	0.00368032	0.00478537	0.0061854	0.00390287	0.00273126	0.00455245	0.00504349	0.00510707	0.00771888
3_1_1_0_0_0_t44_1	30.9693	84970	92059	64968	ND	ND	ND	ND	110047	ND	ND	106615	ND	58164	84379	58061	0.00116972	0.00227395	0.00232336	ND	ND	ND	ND	0.000874809	ND	ND	0.00117907	ND	0.0011541	0.00143524	0.00105855
3_1_1_0_0_0_t44_2	28.1525	ND	ND	ND	ND	ND	ND	104666	150750	51607	ND	90576	55447	50388	69896	55538	ND	ND	ND	ND	ND	ND	0.00128056	0.00119837	0.00107042	ND	0.00100169	0.000932563	0.000999805	0.00118889	0.00101255
3_1_1_1_0_0_d34_1	16.4151	75644	ND	ND	ND	ND	ND	ND	32826	ND	ND	85026	63912	97609	97564	135562	0.00104134	ND	ND	ND	ND	ND	ND	0.000260947	ND	ND	0.000940313	0.00107494	0.00193677	0.00165951	0.00247151
3_1_1_1_0_0_t34_1	15.7361	88597	ND	33919	51595	ND	60395	99651	171548	83573	229930	339318	ND	211509	200081	191858	0.00121965	ND	0.001213	0.00189059	ND	0.00148937	0.00121921	0.00136371	0.00173345	0.00460889	0.00375256	ND	0.00419679	0.00340326	0.00349788
3_2_1_0_0_0_t34_1	15.7303	54369	ND	ND	ND	ND	ND	ND	58774	ND	91646	64028	114622	90779	90539	85438	0.000748461	ND	ND	ND	ND	ND	ND	0.000467219	ND	0.00183702	0.000708093	0.00192783	0.00180125	0.00154002	0.00155767
3_2_1_1_0_0_t34_0	15.7748	ND	ND	ND	ND	ND	ND	ND	ND	ND	41989	ND	ND	34990	55171	84107	ND	ND	ND	ND	ND	ND	ND	ND	ND	0.000841659	ND	ND	0.000694276	0.000938427	0.00153341
3_2_1_1_0_0_t34_1	15.0034	ND	ND	ND	ND	43369	ND	99462	105990	86996	230387	251863	258453	261708	389828	401365	ND	ND	ND	ND	0.00104809	ND	0.00121689	0.000842558	0.00180445	0.00461805	0.00278538	0.00434692	0.00519284	0.00663075	0.00731753
2_1_1_0_0_0_d34_1	16.2433	ND	ND	68504	243384	226320	194247	266756	390992	310629	199032	150339	ND	128514	118335	ND	ND	ND	0.00244982	0.0089183	0.00546941	0.00479024	0.0032637	0.00310816	0.00644297	0.00398955	0.00166262	ND	0.00254999	0.00201281	ND
2_1_1_0_0_0_d42_2	25.8645	ND	ND	ND	73422	159540	ND	ND	ND	ND	ND	49810	ND	ND	65299	ND	ND	ND	ND	0.0026904	0.00385555	ND	ND	ND	ND	ND	0.000550855	ND	ND	0.0011107	ND
2_1_1_0_0_0_t34_0	16.3881	ND	ND	ND	ND	31143	38975	ND	ND	40350	ND	ND	ND	ND	ND	ND	ND	ND	ND	ND	0.000752623	0.000961145	ND	ND	0.000836928	ND	ND	ND	ND	ND	ND
2_1_1_0_0_0_t34_1	15.6626	69232	58781	25277	132277	165462	188862	393210	604994	253267	302098	370431	365631	235895	175912	192958	0.00095307	0.00145195	0.000903948	0.00484702	0.00399867	0.00465744	0.00481083	0.00480935	0.00525319	0.00605548	0.00409664	0.00614955	0.00468066	0.00299216	0.00351794
2_1_1_0_0_0_t42_2	25.0077	48186	55804	39492	84507	226498	136028	283528	332432	176193	72883	58727	73058	42903	53897	73010	0.000663344	0.00137842	0.0014123	0.00309658	0.00547371	0.00335452	0.0034689	0.00264264	0.00365454	0.00146092	0.000649469	0.00122876	0.000851287	0.000916757	0.00133109
2_0_1_0_0_0_d32_1	14.0646	ND	ND	ND	ND	ND	ND	ND	73129	ND	ND	29546	42536	ND	ND	ND	ND	ND	ND	ND	ND	ND	ND	0.000581332	ND	ND	0.000326753	0.000715413	ND	ND	ND
2_0_1_0_0_0_d33_1	15.239	ND	ND	ND	ND	ND	ND	33393	72972	ND	ND	33731	56960	ND	ND	ND	ND	ND	ND	ND	ND	ND	0.000408556	0.000580084	ND	ND	0.000373035	0.00095801	ND	ND	ND
2_0_1_0_0_0_d34_1	16.4589	159401	180627	159760	477843	636992	514389	669978	977162	637720	473955	555709	713369	404780	468247	485677	0.00219437	0.00446168	0.00571328	0.0175096	0.015394	0.0126851	0.00819702	0.00776786	0.0132274	0.00950031	0.00614565	0.0119982	0.00803169	0.00796462	0.00885468
2_0_1_0_0_0_d36_1	19.4134	ND	ND	ND	ND	ND	ND	ND	ND	52939	38171	ND	76496	58118	56602	81110	ND	ND	ND	ND	ND	ND	ND	ND	0.00109804	0.000765128	ND	0.00128659	0.00115318	0.000962768	0.00147877
2_0_1_0_0_0_d40_1	25.6871	125277	79074	35544	74203	95781	116847	85462	142580	118040	54615	72353	87899	ND	81116	58609	0.0017246	0.00195321	0.00127111	0.00271901	0.00231471	0.00288151	0.00104561	0.00113343	0.00244835	0.00109474	0.000800161	0.00147837	ND	0.00137974	0.00106854
2_0_1_0_0_0_d42_1	28.9196	133732	62999	44042	83172	129187	127118	109882	172553	80824	ND	76121	ND	ND	49389	ND	0.001841	0.00155614	0.00157502	0.00304767	0.00312202	0.0031348	0.00134438	0.00137169	0.00167643	ND	0.000841831	ND	ND	0.000840079	ND
2_0_1_0_0_0_d42_2	25.9686	ND	44460	54792	169532	355361	269513	172625	243940	134758	68310	100653	122654	113448	116711	85488	ND	0.00109821	0.00195945	0.00621215	0.0085879	0.00664634	0.00211203	0.00193918	0.00279511	0.00136926	0.00111313	0.00206292	0.00225105	0.00198519	0.00155858
2_0_1_0_0_0_t33_1	14.5461	ND	ND	ND	ND	ND	ND	43702	51549	ND	ND	51130	91748	ND	22766	31898	ND	ND	ND	ND	ND	ND	0.000534684	0.000409784	ND	ND	0.000565453	0.00154311	ND	0.000387237	0.000581552
2_0_1_0_0_0_t34_0	16.621	117316	69038	50703	51058	83193	117097	87608	156271	160796	201590	94032	190993	98706	133545	136409	0.00161501	0.00170531	0.00181322	0.00187091	0.0020105	0.00288768	0.00107186	0.00124226	0.00333518	0.00404082	0.00103991	0.00321231	0.00195854	0.00227152	0.00248696
2_0_1_0_0_0_t34_1	15.7019	313504	173081	146824	365364	563060	495652	1267479	1800959	1009468	971079	1285025	1469247	875632	875542	900172	0.0043158	0.00427528	0.00525067	0.013388	0.0136073	0.012223	0.0155073	0.0143166	0.0209381	0.019465	0.0142112	0.0247113	0.0173744	0.0148925	0.0164116
2_0_1_0_0_0_t36_1	18.4503	90521	50807	ND	44691	62935	31049	76435	126232	91865	106835	109037	93015	84213	68388	87335	0.00124614	0.00125499	ND	0.00163761	0.00152093	0.000765685	0.000935164	0.00100347	0.00190544	0.00214148	0.00120585	0.00156442	0.00167096	0.00116324	0.00159226
2_0_1_0_0_0_t40_1	24.7741	97482	89492	45706	ND	37524	ND	62167	127932	82062	ND	55825	ND	48965	66516	87230	0.00134197	0.00221055	0.00163452	ND	0.000906831	ND	0.000760599	0.00101698	0.00170211	ND	0.000617375	ND	0.000971569	0.0011314	0.00159034
2_0_1_0_0_0_t42_1	27.9784	356310	221815	209703	89357	151140	169536	276019	518433	280146	124352	250740	185504	181979	264775	162560	0.00490508	0.00547906	0.00749933	0.0032743	0.00365255	0.00418085	0.00337703	0.00412124	0.0058107	0.0024926	0.00277296	0.00311999	0.00361085	0.00450367	0.00296373
2_0_1_0_0_0_t42_2	25.0478	169148	145484	91713	267315	354738	357522	476220	647824	397195	229332	210409	231452	228112	249154	283723	0.00232855	0.00359361	0.00327981	0.0097952	0.00857285	0.00881669	0.00582644	0.00514982	0.0082385	0.0045969	0.00232694	0.00389279	0.00452623	0.00423797	0.00517273
2_0_1_0_0_0_t44_1	30.8882	80418	66954	ND	ND	ND	ND	57736	109480	ND	ND	95832	ND	ND	59890	49398	0.00110706	0.00165383	ND	ND	ND	ND	0.000706386	0.000870301	ND	ND	0.00105982	ND	ND	0.0010187	0.000900605
2_0_1_0_0_0_t44_2	28.0945	66578	ND	ND	ND	74275	46377	121942	159631	52327	ND	ND	ND	ND	ND	ND	0.000916534	ND	ND	ND	0.00179498	0.00114368	0.00149193	0.00126897	0.00108535	ND	ND	ND	ND	ND	ND
1_0_0_0_0_0_d32_1	16.0319	ND	ND	ND	43682	64808	57247	138750	160507	72225	139141	201041	184247	111210	95550	108308	ND	ND	ND	0.00160064	0.0015662	0.00141174	0.00169757	0.00127594	0.00149807	0.00278905	0.00222334	0.00309885	0.00220664	0.00162525	0.00197463
1_0_0_0_0_0_d33_1	17.386	86557	ND	ND	ND	ND	ND	ND	ND	146483	383480	252443	142323	335482	155118	139523	0.00119157	ND	ND	ND	ND	ND	ND	ND	0.00303831	0.00768676	0.0027918	0.00239373	0.00665667	0.00263847	0.00254373
1_0_0_0_0_0_d34_0	20.0329	2376023	594134	ND	ND	ND	ND	974539	959208	ND	ND	ND	2313033	ND	ND	ND	0.0327091	0.0146757	ND	ND	ND	ND	0.0119233	0.00762514	ND	ND	ND	0.0389029	ND	ND	ND
1_0_0_0_0_0_d34_1	18.869	1948217	614048	405830	379487	525947	509213	2120581	2720945	1865108	3086875	3410856	2864199	2155002	2353822	2144789	0.0268198	0.0151676	0.0145132	0.0139055	0.0127104	0.0125575	0.0259448	0.0216299	0.0386855	0.0618756	0.0377211	0.048173	0.0427598	0.0400372	0.039103
1_0_0_0_0_0_d36_1	22.1298	262779	97714	52336	52380	43856	52750	ND	ND	140665	131622	181738	88590	71236	113668	82923	0.0036175	0.00241364	0.00187162	0.00191936	0.00105985	0.00130084	ND	ND	0.00291763	0.00263833	0.00200986	0.00148999	0.00141347	0.00193343	0.00151182
1_0_0_0_0_0_d39_1	27.6574	ND	ND	ND	ND	ND	847931	875144	1599160	200979	154265	396036	ND	ND	ND	ND	ND	ND	ND	ND	ND	0.0209104	0.0107072	0.0127124	0.00416865	0.0030922	0.00437981	ND	ND	ND	ND
1_0_0_0_0_0_d40_1	29.0004	966731	413959	281489	ND	ND	ND	738746	1267846	197174	153286	716861	148858	160956	291934	207880	0.0133083	0.0102252	0.0100665	ND	ND	ND	0.00903838	0.0100786	0.00408972	0.00307258	0.00792785	0.00250364	0.00319371	0.00496563	0.00378999
1_0_0_0_0_0_d42_1	32.1863	1556328	797477	490506	112428	163238	156948	1119658	2617911	346910	90440	1538071	362300	349664	591426	477433	0.0214249	0.0196985	0.0175413	0.00411969	0.00394492	0.00387042	0.0136988	0.0208108	0.0071955	0.00181285	0.0170097	0.00609352	0.00693808	0.0100598	0.00870437
1_0_0_0_0_0_d42_2	29.2235	417897	97441	92828	114164	219474	184443	622595	528274	ND	68033	367788	ND	ND	113548	57273	0.0057529	0.00240689	0.00331968	0.0041833	0.00530396	0.00454846	0.0076173	0.00419947	ND	0.0013637	0.00406741	ND	ND	0.00193139	0.00104418
1_0_0_0_0_0_d44_1	35.0808	118740	ND	59135	ND	ND	ND	150407	325030	ND	ND	159870	ND	68291	95724	73933	0.00163461	ND	0.00211477	ND	ND	ND	0.00184019	0.0025838	ND	ND	0.00176802	ND	0.00135504	0.00162821	0.00134792
1_0_0_0_0_0_q42_0	29.5993	154180	60447	58407	ND	ND	ND	102471	276633	ND	ND	126853	ND	ND	68708	50093	0.00212249	0.0014931	0.00208873	ND	ND	ND	0.00125371	0.00219907	ND	ND	0.00140288	ND	ND	0.00116868	0.000913276
1_0_0_0_0_0_t32_1	15.4198	ND	ND	ND	ND	77190	ND	ND	130386	ND	85864	133143	111913	58392	59565	51385	ND	ND	ND	ND	0.00186543	ND	ND	0.00103649	ND	0.00172112	0.00147244	0.00188226	0.00115862	0.00101317	0.000936832
1_0_0_0_0_0_t34_0	17.3097	273543	79243	ND	ND	ND	67355	120390	ND	113238	448128	483294	320376	321087	319383	276487	0.00376568	0.00195739	ND	ND	ND	0.00166101	0.00147294	ND	0.00234875	0.00898261	0.00534481	0.0053884	0.00637105	0.00543252	0.0050408
1_0_0_0_0_0_t34_1	18.127	1150406	345846	172865	317005	381765	381277	908589	1043242	686382	1669616	2176442	1283787	1113823	1129555	917354	0.0158369	0.00854276	0.00618194	0.011616	0.009226	0.0094025	0.0111164	0.00829316	0.0142367	0.033467	0.0240695	0.021592	0.0221006	0.0192131	0.0167248
1_0_0_0_0_0_t35_1	20.3016	71132	114789	ND	507520	656020	611187	ND	ND	ND	ND	ND	ND	ND	ND	ND	0.000979226	0.00283541	ND	0.018597	0.0158538	0.0150722	ND	ND	ND	ND	ND	ND	ND	ND	ND
1_0_0_0_0_0_t39_1	26.5351	1050550	413046	272406	1215370	2187580	2263823	2726037	4739044	528754	ND	851091	ND	ND	ND	ND	0.0144622	0.0102027	0.00974169	0.0445347	0.0528666	0.0558271	0.0333524	0.0376726	0.0109673	ND	0.00941232	ND	ND	ND	ND
1_0_0_0_0_0_t40_0	28.1067	ND	60176	ND	60281	85980	75573	ND	ND	ND	ND	ND	ND	ND	50971	ND	ND	0.00148641	ND	0.00220887	0.00207785	0.00186367	ND	ND	ND	ND	ND	ND	ND	0.000866988	ND
1_0_0_0_0_0_t40_1	28.1009	1890402	780861	447048	568135	1143849	1161703	2399390	4427386	695957	257838	1352595	462899	400495	564969	367228	0.0260239	0.0192881	0.0159872	0.0208181	0.0276431	0.0286482	0.029356	0.0351951	0.0144353	0.0051683	0.0149585	0.0077855	0.00794667	0.0096098	0.00669516
1_0_0_0_0_0_t42_0	32.3305	736293	496416	323442	88655	49031	56625	422473	725058	162419	48096	931862	368545	326874	293384	394558	0.010136	0.012262	0.0115668	0.00324858	0.00118492	0.0013964	0.00516886	0.00576378	0.00336885	0.000964072	0.0103056	0.00619856	0.00648587	0.0049903	0.00719343
1_0_0_0_0_0_t42_1	31.2736	3314293	1836835	1197615	299413	485613	508956	2829162	5790608	797611	253787	2805966	975366	942196	1320673	1097917	0.0456256	0.0453717	0.0428287	0.0109714	0.0117357	0.0125511	0.0346141	0.0460319	0.0165438	0.0050871	0.0310315	0.0164047	0.0186952	0.0224639	0.0200168
1_0_0_0_0_0_t42_2	28.2935	758596	274833	150639	96302	226603	214132	765828	1127783	221090	136773	571232	191743	178923	236051	180541	0.0104431	0.00678866	0.0053871	0.00352879	0.00547625	0.00528061	0.00936973	0.00896521	0.00458578	0.00274158	0.00631732	0.00322492	0.00355021	0.00401509	0.00329155
1_0_0_0_0_0_t43_1	32.9453	981817	411511	241080	81572	188829	258566	ND	3878506	286948	50091	519026	177850	165173	259946	215537	0.013516	0.0101648	0.00862142	0.00298904	0.00456337	0.00637638	ND	0.0308318	0.00595179	0.00100406	0.00573997	0.00299126	0.00327738	0.00442153	0.00392959
1_0_0_0_0_0_t44_1	34.2128	291290	118028	138995	ND	ND	ND	249635	377921	121206	ND	335112	154685	110203	121583	130519	0.00400999	0.00291542	0.00497069	ND	ND	ND	0.00305423	0.00300425	0.00251402	ND	0.00370604	0.00260165	0.00218666	0.00206806	0.00237957
1_0_0_0_0_0_t44_2	31.4587	148066	94223	50848	ND	ND	ND	196229	271905	35200	ND	119054	ND	ND	47658	ND	0.00203832	0.00232741	0.00181841	ND	ND	ND	0.00240082	0.00216148	0.000730108	ND	0.00131663	ND	ND	0.000810636	ND
2_0_0_0_0_0_d32_1	15.5929	ND	ND	53225	57535	131898	ND	267549	336082	112513	129285	191786	177373	88888	111006	83571	ND	ND	0.00190341	0.00210825	0.00318754	ND	0.0032734	0.00267165	0.00233371	0.00259149	0.00212098	0.00298324	0.00176373	0.00188815	0.00152363
2_0_0_0_0_0_d33_1	16.9658	ND	ND	ND	ND	ND	ND	111298	164155	108877	139581	127658	135832	89870	107165	77567	ND	ND	ND	ND	ND	ND	0.00136171	0.00130494	0.00225829	0.00279787	0.00141179	0.00228456	0.00178321	0.00182282	0.00141417
2_0_0_0_0_0_d34_0	19.5285	694010	283220	204693	75836	74635	81130	546068	838152	456687	855101	1059102	582825	522516	617521	597257	0.00955396	0.00699583	0.00732016	0.00277885	0.00180368	0.00200071	0.00668101	0.00666281	0.00947247	0.0171403	0.0117127	0.00980253	0.0103678	0.0105037	0.010889
2_0_0_0_0_0_d34_1	18.3737	1721610	723981	463546	1174632	1644260	1565319	3758489	4542337	3097406	3693962	3931155	2746585	2142239	2210765	2232367	0.0237002	0.0178831	0.0165772	0.043042	0.0397363	0.0386016	0.0459842	0.0361089	0.0642455	0.0740445	0.0434751	0.0461948	0.0425066	0.0376039	0.0406997
2_0_0_0_0_0_d35_1	19.8383	53460	ND	ND	ND	ND	ND	41118	60934	46780	56126	59096	ND	ND	ND	ND	0.000735948	ND	ND	ND	ND	ND	0.000503069	0.000484389	0.000970297	0.00112503	0.00065355	ND	ND	ND	ND
2_0_0_0_0_0_d40_0	29.2808	448543	324223	227547	39254	40168	ND	202598	227230	107244	62242	508009	185899	184568	289073	226954	0.00617479	0.00800865	0.00813746	0.00143838	0.000970728	ND	0.00247874	0.00180634	0.00222442	0.00124763	0.00561813	0.00312663	0.00366222	0.00491697	0.00413774
2_0_0_0_0_0_d40_1	28.2233	583493	326318	201589	61603	134611	115832	448062	642013	190207	98912	540002	ND	ND	288218	ND	0.00803255	0.0080604	0.00720916	0.00225731	0.0032531	0.00285648	0.00548193	0.00510362	0.00394522	0.00198267	0.00597195	ND	ND	0.00490243	ND
2_0_0_0_0_0_d40_2	25.3288	ND	ND	ND	ND	39006	39366	128177	107749	ND	ND	79172	ND	ND	ND	ND	ND	ND	ND	ND	0.000942646	0.000970787	0.00156822	0.000856541	ND	ND	0.000875573	ND	ND	ND	ND
2_0_0_0_0_0_d41_1	29.8812	229111	159085	106340	ND	ND	50600	151598	212604	61874	ND	215527	79633	85836	129659	103544	0.00315402	0.00392957	0.0038029	ND	ND	0.00124782	0.00185477	0.00169008	0.00128337	ND	0.00238354	0.00133935	0.00170317	0.00220543	0.00188777
2_0_0_0_0_0_d41_2	26.949	41492	ND	ND	ND	ND	ND	70087	98997	ND	ND	43027	ND	ND	ND	ND	0.000571192	ND	ND	ND	ND	ND	0.000857498	0.000786968	ND	ND	0.000475841	ND	ND	ND	ND
2_0_0_0_0_0_d42_0	32.4563	541862	296777	170107	41113	ND	ND	124437	423074	122120	ND	415017	181267	174056	231525	205558	0.00745945	0.0073307	0.00608331	0.0015065	ND	ND	0.00152246	0.00336319	0.00253298	ND	0.00458972	0.00304873	0.00345364	0.00393811	0.00374765
2_0_0_0_0_0_d42_1	31.4494	801531	471296	325084	93157	104908	117130	807745	1326384	278231	76541	892557	223137	235613	338230	303608	0.0110341	0.0116415	0.0116255	0.00341354	0.00253528	0.00288849	0.00988257	0.010544	0.00577098	0.00153425	0.0098709	0.00375294	0.00467506	0.0057531	0.00553526
2_0_0_0_0_0_d42_2	28.5207	289444	137678	107826	118370	257814	274774	731963	818812	172520	113016	307616	93241	78657	94700	39837	0.00398458	0.00340079	0.00385604	0.00433742	0.00623051	0.00677608	0.0089554	0.00650907	0.00357836	0.00226538	0.00340196	0.00156822	0.00156072	0.00161079	0.000726293
2_0_0_0_0_0_d44_0	35.2586	ND	ND	ND	ND	ND	ND	ND	ND	ND	ND	89879	ND	ND	49949	35384	ND	ND	ND	ND	ND	ND	ND	ND	ND	ND	0.000993983	ND	ND	0.000849604	0.000645107
2_0_0_0_0_0_d44_1	34.3826	134535	45395	58126	ND	ND	ND	136551	325344	62682	ND	140913	51213	43396	70520	58570	0.00185205	0.0011213	0.00207868	ND	ND	ND	0.00167067	0.00258629	0.00130013	ND	0.00155837	0.000861351	0.000861069	0.00119951	0.00106783
2_0_0_0_0_0_d44_2	31.708	73115	ND	ND	ND	ND	ND	170042	244383	ND	ND	44584	ND	ND	ND	ND	0.00100652	ND	ND	ND	ND	ND	0.00208042	0.0019427	ND	ND	0.00049306	ND	ND	ND	ND
2_0_0_0_0_0_q42_0	28.9285	134049	117505	77009	ND	ND	ND	60855	65541	ND	ND	176105	61950	62230	91227	74223	0.00184536	0.0029025	0.00275397	ND	ND	ND	0.000744547	0.000521012	ND	ND	0.00194757	0.00104194	0.00123478	0.00155172	0.00135321
2_0_0_0_0_0_t32_1	14.8922	ND	ND	ND	ND	ND	ND	ND	130372	31087	66125	72794	51540	ND	38850	ND	ND	ND	ND	ND	ND	ND	ND	0.00103638	0.000644797	0.00132546	0.000805038	0.000866851	ND	0.000660817	ND
2_0_0_0_0_0_t34_0	18.6457	684319	245700	109376	ND	ND	ND	ND	380831	ND	370265	507919	ND	207876	294999	257417	0.00942056	0.00606905	0.00391147	ND	ND	ND	ND	0.00302738	ND	0.00742187	0.00561714	ND	0.0041247	0.00501777	0.00469313
2_0_0_0_0_0_t34_1	17.5161	1091845	381583	214592	424090	514095	497905	1387384	1830830	1222795	1486064	1601933	973231	788729	838242	852781	0.0150307	0.0094255	0.00767417	0.0155399	0.012424	0.0122786	0.0169743	0.014554	0.0253628	0.0297878	0.017716	0.0163688	0.0156501	0.014258	0.0155476
2_0_0_0_0_0_t40_0	28.3764	111691	92748	49660	ND	ND	ND	52334	110191	ND	ND	155025	ND	54927	88303	68694	0.00153757	0.00229097	0.00177592	ND	ND	ND	0.000640294	0.000875953	ND	ND	0.00171444	ND	0.00108987	0.00150198	0.0012524
2_0_0_0_0_0_t40_1	27.1189	447003	293477	267008	122421	243823	257315	364684	599406	210455	66768	354259	72290	119963	192414	144186	0.00615359	0.00724919	0.00954865	0.00448586	0.0058924	0.00634553	0.00446182	0.00476492	0.00436519	0.00133835	0.00391779	0.00121585	0.00238032	0.00327285	0.00262874
2_0_0_0_0_0_t42_0	31.5915	270443	317106	250034	47045	50201	40751	191235	297990	92522	ND	452863	212821	196097	318427	296842	0.00372301	0.00783285	0.00894163	0.00172387	0.00121319	0.00100494	0.00233972	0.00236884	0.00191906	ND	0.00500827	0.00357944	0.00389098	0.00541626	0.00541191
2_0_0_0_0_0_t42_1	30.423	1479695	1022189	835594	184372	417068	482804	1696072	2484605	762364	182609	1321352	517981	462972	618978	548865	0.02037	0.0252491	0.0298822	0.00675593	0.0100792	0.0119062	0.020751	0.0197511	0.0158127	0.00366035	0.014613	0.00871192	0.00918635	0.0105285	0.0100067
2_0_0_0_0_0_t42_2	27.4796	584442	259777	226046	393999	733647	700916	1283854	1802342	481540	201764	557324	219463	165752	211755	174481	0.00804562	0.00641676	0.00808378	0.0144373	0.0177298	0.017285	0.0157077	0.0143276	0.00998796	0.00404431	0.00616351	0.00369115	0.00328887	0.00360183	0.00318107
2_0_0_0_0_0_t44_0	34.5881	60418	ND	ND	ND	ND	ND	ND	60506	ND	ND	86226	34003	ND	41167	ND	0.000831734	ND	ND	ND	ND	ND	ND	0.000480987	ND	ND	0.000953584	0.000571896	ND	0.000700227	ND
2_0_0_0_0_0_t44_1	33.4532	232039	124079	96038	ND	60040	40642	256227	464736	106365	ND	272983	93511	81223	126287	111933	0.00319432	0.00306488	0.00343448	ND	0.00145097	0.00100225	0.00313488	0.00369438	0.00220619	ND	0.00301895	0.00157276	0.00161164	0.00214807	0.00204072
2_0_0_0_0_0_t44_2	30.6252	162305	88315	92538	ND	46548	53312	330052	439367	88178	ND	111555	37930	47568	61137	ND	0.00223434	0.00218147	0.00330931	ND	0.00112491	0.0013147	0.00403811	0.00349271	0.00182896	ND	0.0012337	0.000637945	0.00094385	0.00103991	ND
2_0_0_0_0_1_d32_1	14.3594	ND	ND	ND	ND	ND	ND	ND	69716	30237	74571	127837	120902	102010	77281	89996	ND	ND	ND	ND	ND	ND	ND	0.000554201	0.000627167	0.00149476	0.00141376	0.00203345	0.00202409	0.00131451	0.00164077
2_0_0_0_0_1_d33_1	15.5251	ND	ND	ND	ND	ND	ND	100067	71816	32025	126347	166016	146522	112330	87651	111762	ND	ND	ND	ND	ND	ND	0.0012243	0.000570895	0.000664253	0.00253259	0.00183599	0.00246435	0.00222887	0.00149089	0.0020376
2_0_0_0_0_1_d34_0	17.7486	310674	98792	68555	ND	ND	ND	142460	192002	94519	341380	260599	414694	405980	413121	485707	0.00427684	0.00244027	0.00245164	ND	ND	ND	0.00174296	0.0015263	0.00196048	0.00684288	0.002882	0.00697474	0.0080555	0.00702695	0.00885522
2_0_0_0_0_1_d34_1	16.8449	453027	198391	109366	114320	163447	127391	601169	677432	742728	1140451	1201966	1232453	1187173	1166010	1359555	0.00623652	0.00490047	0.00391111	0.00418902	0.00394997	0.00314153	0.00735516	0.00538518	0.0154054	0.0228601	0.0132927	0.0207286	0.023556	0.0198332	0.0247869
2_0_0_0_0_1_d36_1	19.8116	68636	31625	ND	ND	ND	ND	ND	ND	ND	ND	ND	49274	58008	67937	68657	0.000944865	0.000781171	ND	ND	ND	ND	ND	ND	ND	ND	ND	0.000828739	0.001151	0.00115557	0.00125173
2_0_0_0_0_1_d38_1	22.8987	74968	ND	ND	ND	ND	ND	ND	ND	ND	37087	46253	ND	ND	59362	52365	0.00103203	ND	ND	ND	ND	ND	ND	ND	ND	0.0007434	0.000511518	ND	ND	0.00100971	0.000954699
2_0_0_0_0_1_d42_1	29.3943	245956	168774	123833	ND	44774	ND	120411	169403	77151	57607	285580	122251	117287	198022	166803	0.00338591	0.00416889	0.00442847	ND	0.00108204	ND	0.0014732	0.00134665	0.00160024	0.00115472	0.00315826	0.00205614	0.00232722	0.00336824	0.00304109
2_0_0_0_0_1_d42_2	26.4567	66091	62229	ND	ND	43171	ND	115468	174994	68328	126976	150361	82811	121694	84696	93638	0.00090983	0.00153712	ND	ND	0.0010433	ND	0.00141272	0.0013911	0.00141724	0.0025452	0.00166286	0.0013928	0.00241467	0.00144063	0.00170717
2_0_0_0_0_1_d44_1	32.3219	78985	44513	ND	ND	ND	ND	ND	56822	ND	ND	69761	ND	ND	44793	ND	0.00108733	0.00109952	ND	ND	ND	ND	ND	0.000451701	ND	ND	0.000771495	ND	ND	0.000761904	ND
2_0_0_0_0_1_t32_1	13.6653	ND	ND	ND	ND	ND	ND	66741	79107	ND	37139	112459	ND	ND	62996	ND	ND	ND	ND	ND	ND	ND	0.000816561	0.000628854	ND	0.000744442	0.0012437	ND	ND	0.00107153	ND
2_0_0_0_0_1_t34_0	16.957	381562	117708	40303	ND	ND	ND	98458	112953	149633	341715	380745	310580	364377	373103	388689	0.0052527	0.00290751	0.0014413	ND	ND	ND	0.00120461	0.00089791	0.00310364	0.00684959	0.00421071	0.00522364	0.00723001	0.00634627	0.00708643
2_0_0_0_0_1_t34_1	16.0558	623415	211813	102526	76382	64034	77730	532725	742003	538013	1186984	1496448	1288491	1283529	1220347	1283588	0.00858213	0.005232	0.0036665	0.00279886	0.00154749	0.00191686	0.00651777	0.00589849	0.0111593	0.0237928	0.0165494	0.0216711	0.0254679	0.0207574	0.0234019
2_0_0_0_0_1_t36_1	18.8624	82039	ND	ND	ND	ND	ND	ND	ND	ND	ND	ND	47926	37445	44748	55573	0.00112938	ND	ND	ND	ND	ND	ND	ND	ND	ND	ND	0.000806067	0.000742988	0.000761138	0.00101319
2_0_0_0_0_1_t40_0	26.2817	88010	77997	56492	ND	ND	ND	ND	ND	ND	ND	64384	ND	ND	55288	50868	0.00121157	0.00192661	0.00202025	ND	ND	ND	ND	ND	ND	ND	0.00071203	ND	ND	0.000940418	0.000927406
2_0_0_0_0_1_t40_1	25.2849	146394	145493	67483	ND	ND	ND	ND	65395	ND	58872	92541	60373	65545	111509	95339	0.00201531	0.00359383	0.0024133	ND	ND	ND	ND	0.000519852	ND	0.00118007	0.00102342	0.00101541	0.00130055	0.00189671	0.00173818
2_0_0_0_0_1_t41_1	26.8693	124670	81517	41566	ND	ND	ND	ND	46592	ND	ND	90528	55348	39947	92997	81135	0.00171625	0.00201356	0.00148647	ND	ND	ND	ND	0.000370379	ND	ND	0.00100116	0.000930898	0.000792633	0.00158183	0.00147922
2_0_0_0_0_1_t42_0	29.5889	211479	164230	119618	ND	ND	ND	ND	ND	ND	ND	199710	110425	93533	111328	122025	0.00291129	0.00405665	0.00427774	ND	ND	ND	ND	ND	ND	ND	0.00220862	0.00185724	0.00185589	0.00189363	0.00222471
2_0_0_0_0_1_t42_1	28.4523	535808	405987	337128	53428	62980	55851	195474	298486	136631	105772	489502	272120	255837	396312	314970	0.0073761	0.0100283	0.0120563	0.00195776	0.00152202	0.00137732	0.00239158	0.00237279	0.00283396	0.00212017	0.00541346	0.00457679	0.00507635	0.00674104	0.00574241
2_0_0_0_0_1_t42_2	25.496	268293	188078	109847	59858	82099	71331	302309	403175	229661	250981	354076	291794	284002	290221	272482	0.00369341	0.00464572	0.00392831	0.00219337	0.00198406	0.00175906	0.00369868	0.003205	0.00476356	0.00503085	0.00391577	0.00490768	0.0056352	0.0049365	0.00496779
2_0_0_0_0_1_t44_1	31.4068	105897	100060	77613	ND	ND	ND	ND	51871	ND	ND	113070	62984	58008	85833	87202	0.00145781	0.00247159	0.00277557	ND	ND	ND	ND	0.000412344	ND	ND	0.00125045	0.00105933	0.001151	0.00145997	0.00158983
2_0_0_0_0_1_t44_2	28.6535	81522	47430	ND	ND	ND	ND	73083	83566	ND	38668	87773	77691	ND	60192	52312	0.00112226	0.00117157	ND	ND	ND	ND	0.000894153	0.0006643	ND	0.00077509	0.000970692	0.00130668	ND	0.00102383	0.000953732
1_0_0_0_0_1_d32_1	14.0598	ND	ND	ND	30441	ND	74944	263356	411076	115833	263721	550317	ND	329653	336058	288254	ND	ND	ND	0.00111545	ND	0.00184816	0.0032221	0.00326781	0.00240257	0.00528622	0.00608602	ND	0.00654101	0.00571616	0.00525534
1_0_0_0_0_1_d33_1	15.2955	67919	ND	56687	ND	50450	62366	330392	340917	145550	415859	644429	658716	439732	418473	369501	0.000934995	ND	0.00202722	ND	0.00121921	0.00153798	0.00404227	0.00271009	0.00301895	0.00833579	0.00712682	0.0110789	0.00872522	0.00711799	0.0067366
1_0_0_0_0_1_d34_0	17.4877	1832523	639929	309097	32061	134504	333891	1216196	1883272	648824	2063107	3935402	3622546	2879142	3046084	2711340	0.0252271	0.0158069	0.0110538	0.00117481	0.00325052	0.00823393	0.0148799	0.0149709	0.0134577	0.0413545	0.0435221	0.0609276	0.0571283	0.0518122	0.0494321
1_0_0_0_0_1_d34_1	16.5605	2281968	876003	551523	595276	483442	439723	2607874	3892512	2721721	4906095	6527372	6376651	5325613	5039502	5235766	0.0314143	0.0216382	0.0197234	0.0218127	0.0116832	0.0108438	0.0319067	0.0309432	0.0564531	0.0983414	0.072187	0.107249	0.105671	0.0857191	0.0954565
1_0_0_0_0_1_d35_1	18.1638	ND	ND	ND	ND	26637	176179	40694	231965	ND	44925	ND	72940	37399	38680	ND	ND	ND	ND	ND	0.000643728	0.00434467	0.000497882	0.00184398	ND	0.00090051	ND	0.00122678	0.000742075	0.000657925	ND
1_0_0_0_0_1_d36_1	19.7837	137780	87833	105976	155111	237265	252659	300246	1166081	195780	278219	155642	266718	220446	115695	271760	0.00189672	0.00216957	0.00378988	0.00568372	0.00573391	0.00623071	0.00367344	0.00926966	0.00406081	0.00557683	0.00172126	0.00448593	0.00437412	0.00196791	0.00495462
1_0_0_0_0_1_d36_2	17.3434	ND	ND	ND	45322	ND	60139	444799	533057	114232	102288	228794	233664	111403	59973	119372	ND	ND	ND	0.00166073	ND	0.00148306	0.00544201	0.00423749	0.00236937	0.00205034	0.00253026	0.00392999	0.00221047	0.00102011	0.00217634
1_0_0_0_0_1_d40_0	26.8507	499781	338502	200763	ND	ND	ND	71042	210579	54025	128683	367347	195362	218859	360852	269834	0.00688015	0.00836135	0.00717962	ND	ND	ND	0.000869182	0.00167398	0.00112057	0.00257942	0.00406253	0.00328579	0.00434263	0.00613789	0.00491951
1_0_0_0_0_1_d42_1	29.0066	1763705	1018035	699794	163749	177955	142708	613537	1004994	384630	408650	1670494	730556	712954	1052713	932542	0.0242797	0.0251465	0.0250258	0.00600024	0.00430058	0.00351926	0.00750648	0.00798911	0.00797788	0.00819129	0.0184742	0.0122872	0.0141465	0.0179061	0.0170017
1_0_0_0_0_1_d42_2	26.0346	467192	263249	164309	162840	288462	228672	709024	1146265	534111	744309	967684	625214	753177	649883	549663	0.00643152	0.00650253	0.00587596	0.00596693	0.00697117	0.00563918	0.00867474	0.00911213	0.0110784	0.0149195	0.0107017	0.0105155	0.0149446	0.0110541	0.0100212
1_0_0_0_0_1_d43_2	27.6009	75084	40555	ND	ND	ND	ND	35059	43651	ND	59335	75376	ND	51024	50105	30425	0.00103363	0.00100175	ND	ND	ND	ND	0.000428939	0.000347	ND	0.00118936	0.000833592	ND	0.00101242	0.000852258	0.000554697
1_0_0_0_0_1_d44_1	32.0637	210806	138947	99165	ND	ND	ND	93823	146100	ND	ND	183946	68957	68035	109127	93813	0.00290202	0.00343214	0.00354631	ND	ND	ND	0.0011479	0.00116141	ND	ND	0.00203428	0.00115979	0.00134996	0.00185619	0.00171036
1_0_0_0_0_1_d44_2	29.2558	111503	70311	63857	ND	ND	ND	94795	153074	69372	56256	136588	64496	69722	76982	ND	0.00153499	0.00173676	0.00228363	ND	ND	ND	0.00115979	0.00121685	0.00143889	0.00112764	0.00151054	0.00108476	0.00138343	0.00130942	ND
1_0_0_0_0_1_t32_1	13.6217	ND	ND	99207	30799	ND	ND	66213	41912	ND	35292	42937	80520	30329	46337	24293	ND	ND	0.00354781	0.00112857	ND	ND	0.000810101	0.000333176	ND	0.000707419	0.000474845	0.00135427	0.000601792	0.000788166	0.000442901
1_0_0_0_0_1_t34_0	16.8204	310743	180504	207700	84747	ND	137204	163089	93126	139977	187940	279076	178177	193984	199596	216676	0.00427779	0.00445864	0.0074277	0.00310538	ND	0.00338352	0.00199536	0.000740297	0.00290336	0.00376721	0.00308634	0.00299676	0.00384905	0.00339502	0.00395035
1_0_0_0_0_1_t34_1	16.0097	305120	86819	ND	42757	142837	65534	357054	351990	242803	566901	788510	658780	711823	594294	655150	0.00420038	0.00214452	ND	0.00156674	0.0034519	0.0016161	0.00436847	0.00279811	0.00503615	0.0113634	0.00872023	0.01108	0.0141241	0.0101086	0.0119444
1_0_0_0_0_1_t35_1	17.8036	85032	107179	126669	717886	732261	563236	83522	ND	ND	293930	51333	84465	389841	365932	301401	0.00117058	0.00264743	0.00452989	0.0263054	0.0176963	0.0138897	0.00102187	ND	ND	0.00589175	0.000567698	0.00142062	0.00773527	0.0062243	0.00549503
1_0_0_0_0_1_t36_1	19.1458	ND	77775	79744	100039	87963	74309	43832	ND	ND	44906	111252	137373	127594	131640	184279	ND	0.00192112	0.00285178	0.00366572	0.00212578	0.0018325	0.000536274	ND	ND	0.00090013	0.00123035	0.00231048	0.00253174	0.00223912	0.0033597
1_0_0_0_0_1_t36_2	15.744	ND	ND	167761	ND	96947	64490	119736	ND	ND	ND	ND	64884	ND	ND	ND	ND	ND	0.00599941	ND	0.00234289	0.00159036	0.00146494	ND	ND	ND	ND	0.00109128	ND	ND	ND
1_0_0_0_0_1_t38_1	22.1037	70317	ND	ND	ND	ND	45686	37941	ND	ND	74263	49926	ND	ND	ND	ND	0.000968006	ND	ND	ND	ND	0.00112664	0.000464199	ND	ND	0.00148858	0.000552138	ND	ND	ND	ND
1_0_0_0_0_1_t40_0	26.0759	273937	150612	152435	ND	ND	ND	46722	100273	43204	49279	157636	95686	101414	177781	152144	0.0037711	0.00372027	0.00545133	ND	ND	ND	0.000571633	0.000797111	0.000896124	0.000987785	0.00174332	0.00160934	0.00201227	0.00302395	0.00277383
1_0_0_0_0_1_t41_1	26.6963	742760	488368	318093	58884	94534	55295	229609	502519	172743	160539	621986	396073	335000	568816	429462	0.0102251	0.0120632	0.0113755	0.00215768	0.00228457	0.0013636	0.00280921	0.00399473	0.00358298	0.00321796	0.00687862	0.00666155	0.00664711	0.00967524	0.00782979
1_0_0_0_0_1_t42_0	29.285	595060	528446	239956	82141	77387	105704	118709	176420	142080	50843	375593	265366	192507	248492	218659	0.00819179	0.0130532	0.00858123	0.00300989	0.00187019	0.00260672	0.00145238	0.00140243	0.00294698	0.00101914	0.00415373	0.00446319	0.00381975	0.00422671	0.00398651
1_0_0_0_0_1_t42_1	28.2813	1988565	1372527	1045785	158381	225231	215070	666217	1311633	513331	344245	1546833	885243	924191	1333605	1084231	0.0273752	0.0339029	0.037399	0.00580354	0.00544309	0.00530374	0.00815101	0.0104267	0.0106474	0.0069003	0.0171066	0.0148889	0.0183379	0.0226839	0.0197673
1_0_0_0_0_1_t42_2	25.3027	371424	246319	103261	73755	88899	137091	228520	663936	264639	318615	429629	262994	370993	ND	237322	0.00511314	0.00608434	0.00369279	0.0027026	0.0021484	0.00338074	0.00279589	0.0052779	0.00548906	0.00638656	0.00475132	0.0044233	0.00736129	ND	0.00432676
1_0_0_0_0_1_t43_1	29.7921	188043	154338	120557	ND	ND	ND	34360	150250	ND	ND	190155	108747	118308	162796	139355	0.00258866	0.00381231	0.00431132	ND	ND	ND	0.000420387	0.0011944	ND	ND	0.00210295	0.00182902	0.00234748	0.00276907	0.00254067
1_0_0_0_0_1_t44_0	32.263	99580	69572	ND	ND	ND	ND	ND	ND	ND	ND	87277	ND	43923	ND	32615	0.00137085	0.0017185	ND	ND	ND	ND	ND	ND	ND	ND	0.000965207	ND	0.000871525	ND	0.000594624
1_0_0_0_0_1_t44_1	31.2373	238308	208608	150125	ND	ND	ND	100490	144538	42090	ND	229474	56057	146975	171459	159094	0.00328062	0.00515284	0.00536872	ND	ND	ND	0.00122947	0.00114899	0.000873018	ND	0.00253778	0.000942822	0.0029163	0.00291642	0.00290054
1_0_0_0_0_1_t44_2	28.5181	137568	60107	49040	ND	ND	ND	108398	145866	ND	ND	101846	52621	49924	32899	62093	0.00189381	0.00148471	0.00175375	ND	ND	ND	0.00132622	0.00115955	ND	ND	0.00112633	0.000885032	0.000990598	0.000559593	0.00113206
